# Supplementary material for: One-Year Echocardiographic Follow-Up in Transthyretin Cardiac Amyloidosis: Impact of Tafamidis Treatment
Source: J Clin Med. 2025 Feb 25;14(5):1538. doi: 10.3390/jcm14051538 (PMC11899885; doi:10.3390/jcm14051538)
Supplement: Supplementary file 1 [file jcm-14-01538-s001.zip]

Archive with 1 entries (1 files):
- jcm-3431393-supplementary.pdf
